# Supplementary material for: Metabolomics Signatures and Subsequent Maternal Health among Mothers with a Congenital Heart Defect-Affected Pregnancy
Source: Metabolites. 2022 Jan 21;12(2):100. doi: 10.3390/metabo12020100 (PMC8877777; doi:10.3390/metabo12020100)
Supplement: Supplementary file 1 [file metabolites-12-00100-s001.zip]

Archive with 1 entries (1 files):
- metabolites-1495397-supplementary.pdf
